# Supplementary material for: Cigarette Smoking and Dating App Use: Findings from a Survey in a Sample of Adults in Italy
Source: Eur J Investig Health Psychol Educ. 2021 Jun 15;11(2):557–69. doi: 10.3390/ejihpe11020040 (PMC8314363; doi:10.3390/ejihpe11020040)
Supplement: Supplementary file 1 [file ejihpe-11-00040-s001.zip]

Archive with 1 entries (1 files):
- ejihpe-1212189-SUPPLr3.pdf
